# Supplementary material for: Association of cognitive function with Neurofilament light chain in the aqueous humor of human eye
Source: Front Aging Neurosci. 2022 Nov 3;14:1027705. doi: 10.3389/fnagi.2022.1027705 (PMC9671656; doi:10.3389/fnagi.2022.1027705)
Supplement: Supplementary file 1 [file Table_1.XLSX]

## Sheet: Sheet1
Number	NFL	Aβ42	Aβ40	GFAP	p-Tau181
	(pg/mL)	(pg/mL)	(pg/mL)	(pg/mL)	(pg/mL)
1	11.4026	9.90741	179.761	622.065	2.90981
2	2.38659	7.00746	153.759	1801.49	2.63136
3	NaN	6.53474	146.501	103.992	1.42961
4	2.67713	12.3168	267.883	1705.93	2.76322
5	0.575792	8.9964	242.814	120.72	1.35983
6	3.95192	8.43239	221.146	112.082	1.75504
7	2.44564	15.439	334.439	307.888	1.95953
8	2.72687	13.3939	294.64	267.137	7.01982
9	5.54487	13.8692	295.923	613.14	1.754
10	35.8798	7.67792	194.127	846.66	3.51673
11	3.089	10.167	237.054	449.233	1.13
12	1.02501	10.5593	233.053	233.586	2.55593
13	2.19198	10.9928	231.067	501.913	2.85741
14	4.22569	14.1252	313.839	93.122	3.20631
15	2.861	10.999	241.555	388.733	0.65
16	3.61273	7.93723	196.958	382.85	1.79196
17	4.54254	6.16459	171.15	79.5162	1.63605
18	8.86475	11.7085	301.398	267.282	2.68125
19	2.11943	11.6073	238.435	1306.83	1.54969
20	10.3009	19.06	366.206	131.044	1.5589
21	3.17382	11.7046	266.878	665.641	2.60332
22	17.3235	9.93841	229.756	643.336	2.13855
23	4.52789	13.0857	309.968	978.18	3.33832
24	1.98754	6.86247	138.02	333.873	1.27497
25	1.80837	11.9875	239.915	1582.23	4.88779
26	3.33382	9.02783	208.046	1516.43	3.43376
27	3.16231	10.5781	245.292	281.391	3.16573
28	6.0016	7.74315	192.32	213.356	1.4469
29	16.8019	15.9586	309.029	922.386	2.46588
30	39.3259	12.7416	269.174	1018.51	2.77934
31	2.89784	8.21349	219.693	211.53	1.75275
32	19.0303	12.6066	270.121	278.619	2.13727
33	2.73439	14.0122	304.938	295.781	3.34455
34	16.5257	19.9126	377.368	901.232	1.77389
35	6.5622	10.2603	241.803	503.01	2.15594
36	1.37538	9.47768	209.22	381.251	0.752781
37	34.7966	21.1402	399.26	993.029	3.02056
38	7.18169	8.11775	63.6441	227.549	1.38215
39	0.943959	8.68997	191.797	71.3613	2.9396
40	21.5669	15.8672	347.986	474.131	2.47408
41	7.98832	4.81706	156.695	233.987	2.97583
42	65.4992	13.9246	311.437	2342.33	4.29115
43	18.9347	8.54313	197.198	417.479	2.89121
44	0.027029	6.11067	161.084	143.637	5.38634
45	24.9527	9.05091	220.966	130.804	3.8795
46	103.512	7.77378	184.858	2257.81	2.87195
47	1.29271	3.42922	91.668	179.839	2.0137
48	16.2912	8.35265	202.828	1708.88	4.27829
49	4.198	8.35265	188.45	1084.79	4.98204
50	11.0659	7.07366	171.018	170.922	3.31287
51	0.606698	13.7049	294.838	197.392	2.16122
52	8.0835	8.13201	210.047	368.276	5.13687
53	31.6098	8.34211	219.571	895.948	5.23992
54	1.30065	5.31062	97.6113	297.087	3.06997
55	1.682	9.28	188.175	2164.84	1.173
